# Supplementary material for: Protocol for Developing and Validating a Multimarker-Clinical Prediction Model of SGLT2 Inhibitor-Induced Acute eGFR Dip in CKD Stages 3–4: A Three-Stage Urinary Proteomics Study
Source: Life (Basel). 2026 May 22;16(6):865. doi: 10.3390/life16060865 (PMC13302278; doi:10.3390/life16060865)
Supplement: Supplementary file 1 [file life-16-00865-s001.zip]

Archive with 1 entries (1 files):
- life-4284262-supplementary.pdf
